# Supplementary material for: A new species of Glenochrysa Esben-Petersen from Australia (Neuroptera, Chrysopidae)
Source: Zookeys. 2015 Dec 1;(541):79–85. doi: 10.3897/zookeys.541.6643 (PMC4714379; doi:10.3897/zookeys.541.6643)
Supplement: XML Treatment for Glenochrysa minima [file zookeys.541.6643-treatment1.xml]

<!DOCTYPE tp:taxon-treatment
  PUBLIC "-//TaxonX//DTD Taxonomic Treatment Publishing DTD v0 20100105//EN" "tax-treatment-NSO.dtd">
<tp:taxon-treatment xmlns:tp="http://www.plazi.org/taxpub"><tp:treatment-meta><kwd-group><label>Taxon classification</label><kwd><named-content content-type="kingdom">Animalia</named-content></kwd><kwd><named-content content-type="order">ORDO</named-content></kwd><kwd><named-content content-type="family">FAMILIA</named-content></kwd></kwd-group><mixed-citation publication-type="journal"><person-group><name><surname>Winterton</surname><given-names>Shaun L.</given-names></name><name><surname>Garzón-Orduña</surname><given-names>Ivonne J.</given-names></name></person-group><article-title>A new species of <italic><tp:taxon-name><tp:taxon-name-part taxon-name-part-type="genus">Glenochrysa</tp:taxon-name-part></tp:taxon-name></italic> Esben-Petersen from Australia (<tp:taxon-name><tp:taxon-name-part taxon-name-part-type="order">Neuroptera</tp:taxon-name-part></tp:taxon-name>, <tp:taxon-name><tp:taxon-name-part taxon-name-part-type="family">Chrysopidae</tp:taxon-name-part></tp:taxon-name>)</article-title><source>Zookeys</source><day>1</day><month>12</month><year>2015</year><volume>2015</volume><issue>541</issue><fpage>79</fpage><lpage>85</lpage><pub-id pub-id-type="doi">10.3897/zookeys.541.6643</pub-id></mixed-citation></tp:treatment-meta><tp:nomenclature><tp:taxon-name>
                        <tp:taxon-name-part taxon-name-part-type="genus">Glenochrysa</tp:taxon-name-part>
                        <tp:taxon-name-part taxon-name-part-type="species">minima</tp:taxon-name-part>
                    <object-id xmlns:xlink="http://www.w3.org/1999/xlink" content-type="zoobank" xlink:type="simple">http://zoobank.org/64D03B70-AF6C-443B-AE29-E8535F8093DD</object-id></tp:taxon-name><tp:taxon-status xmlns:xlink="http://www.w3.org/1999/xlink" xlink:type="simple">sp. n.</tp:taxon-status><xref ref-type="fig" rid="F2">Figs 2</xref><xref ref-type="fig" rid="F3">, 3</xref><xref ref-type="fig" rid="F4">, 4</xref></tp:nomenclature><tp:treatment-sec sec-type="type material"><title>Type material.</title><p><bold>Holotype</bold> male. <bold>AUSTRALIA</bold>: Western Australia: El Questro-Emma Gorge Resort, <named-content xmlns:xlink="http://www.w3.org/1999/xlink" content-type="dwc:verbatimCoordinates" xlink:type="simple">15°54'16.1"S, 128°07'40.7"</named-content>, 20.ix.2002, Whiting, Ogden, Svensen (<named-content xmlns:xlink="http://www.w3.org/1999/xlink" content-type="dwc:institutional_code" xlink:type="simple">ANIC</named-content>).</p><!--PageBreak--></tp:treatment-sec><tp:treatment-sec sec-type="Paratype"><title>Paratype.</title><p>male, same data as holotype (<named-content xmlns:xlink="http://www.w3.org/1999/xlink" content-type="dwc:institutional_code" xlink:type="simple">CSCA</named-content>).</p></tp:treatment-sec><tp:treatment-sec sec-type="Diagnosis"><title>Diagnosis.</title><p>Relatively small species (fore wing length = 7.5 mm); face without band; pronotum with lateral stripe; wing hyaline with dark venation, particularly in forewing; <!--PageBreak-->wings with relatively few crossveins, only two gradates in both the inner and outer gradate series, both gradate series poorly defined; arcessus straight, hooked apically.</p></tp:treatment-sec><tp:treatment-sec sec-type="Description"><title>Description.</title><p>Male. Wing length (forewing: 7.5–7.8 mm, hind wing: 4.5 mm) (Figs <xref ref-type="fig" rid="F2">2</xref>–<xref ref-type="fig" rid="F3">3</xref>). Overall colouration uniform green with black markings on head and thorax; wing membrane mostly unmarked. Head. Yellow, clypeus and frons paler than rest of head; vertex raised, narrow brown mark anteromedially of variable length, from less than half vertex length to full vertex length; palpi unmarked, or sometimes with dark marking laterally on distal segment; frons unmarked; gena and clypeus marked laterally with dark brown-black; small dark brown mark between eye margin and antennal base; antennal scape yellow with two lateral stripes, the anterior stripe slightly wider than the posterior stripe; pedicel yellow with small dark mark laterally; flagellum uniform yellow (broken). Thorax. Prothorax green dorsally, paler on sides, lateral margin with dark brown stripe; anterior margin of prothorax slightly raised where the ‘glenofinger’ organ is everted; mesothorax yellow-green with dark brown diagonal marking anterolaterally on mesonotum; metathorax entirely yellow-green, unmarked; legs very pale yellow-green, unmarked, base of claw broad; forewing hyaline, longitudinal veins and costal margin largely pale, crossveins dark with narrow infuscation on membrane adjacent to crossveins, more pronounced on first costal crossvein and where vein 3A meeting wing margin; pterostigma dark proximally, pale distally; two <!--PageBreak-->widely spaced gradates in each series, with gradates overlapping; inner gradate series not meeting Psm; hindwing similarly hyaline with dark crossveins, although with less intensity and no shading of adjacent membrane; two inner gradates while the outer gradate series differs from one to two between wings. Abdomen. Uniform yellow-green, pale setae present on sclerites of posterior segments; mostly shorter and sparser on anterior segments than rest of abdomen. Genitalia (Fig. <xref ref-type="fig" rid="F4">4</xref>). Cercal callus with ca. 28 trichobothria and distinct apodeme anteroventrally from cercal callus; ectoproct +tergite 9 broadly rounded in lateral view, inner margin angled in dorsal view, margin with field or erect strong setae posteriorly; sternite 8+9 subquadrangular, posterior margin trilobed with median lobe apex rounded, projecting beyond lateral lobes, lateral lobes with gonocristae along interior margins; gonapsis relatively small; gonarcus arched, arms rounded laterally, entoprocesses rounded, arcessus straight, apex as single lobe, hooked ventrally apically; gonosaccus well developed with uniform gonosetae present.</p><fig id="F2" position="float" orientation="portrait"><label>Figure 2.</label><caption><p><italic><tp:taxon-name><tp:taxon-name-part taxon-name-part-type="genus">Glenochrysa</tp:taxon-name-part> <tp:taxon-name-part taxon-name-part-type="species">minima</tp:taxon-name-part></tp:taxon-name></italic> sp. n., paratype male habitus. Forewing length = 7.5 mm.</p></caption><graphic xmlns:xlink="http://www.w3.org/1999/xlink" xlink:href="zookeys-541-079-g002.jpg" position="float" orientation="portrait" xlink:type="simple" id="oo_67124.jpg"/></fig><fig id="F3" position="float" orientation="portrait"><label>Figure 3.</label><caption><p><italic><tp:taxon-name><tp:taxon-name-part taxon-name-part-type="genus">Glenochrysa</tp:taxon-name-part> <tp:taxon-name-part taxon-name-part-type="species">minima</tp:taxon-name-part></tp:taxon-name></italic> sp. n., forewing (upper) and hind wing (lower). Abbreviations: Psc, pseudocubitus; Psm, pseudomedius; ig, inner gradate series; og, outer gradate series. Scale = 7.5 mm.</p></caption><graphic xmlns:xlink="http://www.w3.org/1999/xlink" xlink:href="zookeys-541-079-g003.jpg" position="float" orientation="portrait" xlink:type="simple" id="oo_67125.jpg"/></fig><fig id="F4" position="float" orientation="portrait"><label>Figure 4.</label><caption><p><italic><tp:taxon-name><tp:taxon-name-part taxon-name-part-type="genus">Glenochrysa</tp:taxon-name-part> <tp:taxon-name-part taxon-name-part-type="species">minima</tp:taxon-name-part></tp:taxon-name></italic> sp. n., male terminalia. <bold>A</bold> lateral view <bold>B</bold> posterior view <bold>C</bold> dorsal view <bold>D</bold> gonarcus complex, lateral view <bold>E</bold> gonarcus complex, dorsal view. Abbreviations: ect+t9, ectoproct + tergite 9; cc, cercal callus; arc, arcessus; gsac, gonosaccus; s8+9, sternite 8+9; gon, gonarcus; ent, entoprocessus. Scale bar = 0.2 mm.</p></caption><graphic xmlns:xlink="http://www.w3.org/1999/xlink" xlink:href="zookeys-541-079-g004.jpg" position="float" orientation="portrait" xlink:type="simple" id="oo_67126.jpg"/></fig><p>Female: unknown.</p></tp:treatment-sec><tp:treatment-sec sec-type="Etymology"><title>Etymology.</title><p>The species epithet refers to the diminutive size of this species.</p><!--PageBreak--></tp:treatment-sec><tp:treatment-sec sec-type="Comments"><title>Comments.</title><p>This new species of <italic><tp:taxon-name><tp:taxon-name-part taxon-name-part-type="genus">Glenochrysa</tp:taxon-name-part></tp:taxon-name></italic> is easily distinguished from other species in the genus by the relatively small size, reduced wing venation with few gradates, and limited markings and embossing on the wing membrane.</p></tp:treatment-sec></tp:taxon-treatment>
